# Supplementary material for: catena-Poly[[[diaqua­manganese(II)]-bis­[μ-1,3-bis­(1H-imidazol-1-ylmeth­yl)benzene-κ2 N 3:N 3′]] dinitrate]
Source: Acta Crystallogr Sect E Struct Rep Online. 2011 Oct 5;67(Pt 11):m1480. doi: 10.1107/S1600536811039882 (PMC3246916; doi:10.1107/S1600536811039882)
Supplement: Supplementary file 1 [file e-67-m1480-sup1.cif]

##############################################################################
#                                                                            #
# This CIF contains the data in a paper accepted for publication in          #
# Acta Crystallographica Section E. It conforms to the requirements of       #
# Notes for Authors for Acta Crystallographica Section E, and has been       #
# peer reviewed under the auspices of the IUCr Commission on Journals.       #
#                                                                            #
# Full details of the Crystallographic Information File format               #
# are given in the paper "The Crystallographic Information File (CIF):       #
# a New Standard Archive File for Crystallography" by S. R. Hall, F. H.      #
# Allen and I. D. Brown [Acta Cryst. (1991), A47, 655-685].                  #
#                                                                            #
# The current version of the core CIF dictionary is obtainable from          #
# ftp://ftp.iucr.org/pub/cif_core.dic.                                       #
#                                                                            #
# Software is freely available for graphical display of the structure(s)     #
# in this CIF. For information consult the CIF software page                 #
# http://www.iucr.org/resources/cif/software.                                #
#                                                                            #
# This file may be used for bona fide research purposes within the           #
# scientific community so long as proper attribution is given to the journal # 
# article from which it was obtained.                                        #
#                                                                            #
##############################################################################
data_global
_audit_creation_method     SHELXL-97
_journal_date_recd_electronic     2011-09-16
_journal_date_accepted     2011-09-28
_journal_name_full     'Acta Crystallographica, Section E'
_journal_year     2011
_journal_volume     67
_journal_issue     11
_journal_page_first     m1480
_journal_page_last     m1480
_journal_paper_category     QM
_journal_coeditor_code     CV5155
_publ_contact_author_name     'Dr. Jin-Sheng, Gao'
_publ_contact_author_address
;
Engineering Research Center of Pesticide of Heilongjiang University,
Heilongjiang University
Harbin 150080
People's Republic of China
;
_publ_contact_author_email     hgf1000@163.com
_publ_contact_author_fax     '(86)451 8660 9151'
_publ_contact_author_phone     '(86)451 8660 9001'
_publ_section_title
;\
<i>catena</i>-Poly[[[diaquamanganese(II)]-bis[\m-1,3-bis(1<i>H</i>-imidazol-1-\
ylmethyl)benzene-\k^2^<i>N</i>^3^:<i>N</i>^3'^]] dinitrate]
;
loop_
    _publ_author_name
    _publ_author_footnote
    _publ_author_address
    'Wang, Xiao-Dan' .
;
College of Chemistry and Materials Science
Heilongjiang University
Harbin 150080
People's Republic of China
;
    'Hou, Guang-Feng' .
;
College of Chemistry and Materials Science
Heilongjiang University
Harbin 150080
People's Republic of China
and
Engineering Research Center of Pesticide of Heilongjiang University,
Heilongjiang University,
Harbin 150050,
People's Republic of China
;
    'Yu, Ying-Hui' .
;
College of Chemistry and Materials Science
Heilongjiang University
Harbin 150080
People's Republic of China
and
Engineering Research Center of Pesticide of Heilongjiang University,
Heilongjiang University,
Harbin 150050,
People's Republic of China
;
    'Gao, Jin-Sheng' .
;
College of Chemistry and Materials Science
Heilongjiang University
Harbin 150080
People's Republic of China
and
Engineering Research Center of Pesticide of Heilongjiang University,
Heilongjiang University,
Harbin 150050,
People's Republic of China
;
_chemical_name_systematic
;
<i>catena</i>-Poly[[[diaquamanganese(II)]-bis[\m-1,3-bis(1<i>H</i>-imidazol-1-
ylmethyl)benzene-\k^2^<i>N</i>^3^:<i>N</i>^3'^]] dinitrate]
;
_chemical_name_common     ?
_chemical_formula_moiety     'C28 H32 Mn N8 O2 2+, 2(N O3 -)'
_chemical_formula_sum     'C28 H32 Mn N10 O8'
_chemical_formula_iupac     '[Mn (C14 H14 N4)2 (H2 O)2] (N O3)2'
_chemical_formula_weight     691.58
_chemical_melting_point     ?
_symmetry_cell_setting     triclinic
_symmetry_space_group_name_H-M     'P -1'
_symmetry_space_group_name_Hall     '-P 1'
loop_
    _symmetry_equiv_pos_as_xyz
    'x, y, z'
    '-x, -y, -z'
_cell_length_a     8.393(7)
_cell_length_b     9.843(7)
_cell_length_c     10.634(7)
_cell_angle_alpha     98.11(3)
_cell_angle_beta     108.42(3)
_cell_angle_gamma     98.77(3)
_cell_volume     806.8(10)
_cell_formula_units_Z     1
_cell_measurement_reflns_used     4631
_cell_measurement_theta_min     3.01
_cell_measurement_theta_max     27.44
_cell_measurement_temperature     293(2)
_exptl_crystal_description     block
_exptl_crystal_colour     colourless
_exptl_crystal_size_max     0.38
_exptl_crystal_size_mid     0.22
_exptl_crystal_size_min     0.17
_exptl_crystal_density_diffrn     1.423
_exptl_crystal_density_meas     ?
_exptl_crystal_density_method     'not measured'
_exptl_crystal_F_000     359
_exptl_absorpt_coefficient_mu     0.473
_exptl_absorpt_correction_type     multi-scan
_exptl_absorpt_process_details     '(ABSCOR; Higashi, 1995)'
_exptl_absorpt_correction_T_min     0.8421
_exptl_absorpt_correction_T_max     0.9226
_exptl_special_details
;
;
_diffrn_ambient_temperature     293(2)
_diffrn_radiation_type     MoK\a
_diffrn_radiation_wavelength     0.71073
_diffrn_radiation_source     'fine-focus sealed tube'
_diffrn_radiation_monochromator     graphite
_diffrn_measurement_device_type     'Rigaku R-AXIS RAPID'
_diffrn_measurement_method     \w
_diffrn_detector_area_resol_mean     ?
_diffrn_reflns_number     6692
_diffrn_reflns_av_R_equivalents     0.0308
_diffrn_reflns_av_sigmaI/netI     0.0492
_diffrn_reflns_theta_min     3.01
_diffrn_reflns_theta_max     27.45
_diffrn_reflns_theta_full     27.45
_diffrn_measured_fraction_theta_max     0.966
_diffrn_measured_fraction_theta_full     0.966
_diffrn_reflns_limit_h_min     -10
_diffrn_reflns_limit_h_max     10
_diffrn_reflns_limit_k_min     -12
_diffrn_reflns_limit_k_max     12
_diffrn_reflns_limit_l_min     -12
_diffrn_reflns_limit_l_max     13
_diffrn_standards_number     0
_diffrn_standards_interval_count     0
_diffrn_standards_interval_time     0
_diffrn_standards_decay_%     0
_refine_special_details
;
 Refinement of F^2^ against ALL reflections.  The weighted R-factor wR and
 goodness of fit S are based on F^2^, conventional R-factors R are based
 on F, with F set to zero for negative F^2^. The threshold expression of
 F^2^ > 2sigma(F^2^) is used only for calculating R-factors(gt) etc. and is
 not relevant to the choice of reflections for refinement.  R-factors based
 on F^2^ are statistically about twice as large as those based on F, and R-
 factors based on ALL data will be even larger.
;
_reflns_number_total     3567
_reflns_number_gt     2387
_reflns_threshold_expression     I>2\s(I)
_refine_ls_structure_factor_coef     Fsqd
_refine_ls_matrix_type     full
_refine_ls_R_factor_all     0.0824
_refine_ls_R_factor_gt     0.0490
_refine_ls_wR_factor_gt     0.1077
_refine_ls_wR_factor_ref     0.1240
_refine_ls_goodness_of_fit_ref     1.068
_refine_ls_restrained_S_all     1.068
_refine_ls_number_reflns     3567
_refine_ls_number_parameters     214
_refine_ls_number_restraints     0
_refine_ls_hydrogen_treatment     constr
_refine_ls_weighting_scheme     calc
_refine_ls_weighting_details
         'calc w=1/[\s^2^(Fo^2^)+(0.0481P)^2^+0.2405P] where P=(Fo^2^+2Fc^2^)/3'
_atom_sites_solution_hydrogens     geom
_atom_sites_solution_primary     direct
_atom_sites_solution_secondary     difmap
_refine_ls_shift/su_max     0.000
_refine_ls_shift/su_mean     0.000
_refine_diff_density_max     0.225
_refine_diff_density_min     -0.309
_refine_ls_extinction_method     none
_refine_ls_extinction_coef     ?
loop_
    _atom_type_symbol
    _atom_type_description
    _atom_type_scat_dispersion_real
    _atom_type_scat_dispersion_imag
    _atom_type_scat_source
    'C' 'C' 0.0033 0.0016
                         'International Tables Vol C Tables 4.2.6.8 and 6.1.1.4'
    'H' 'H' 0.0000 0.0000
                         'International Tables Vol C Tables 4.2.6.8 and 6.1.1.4'
    'N' 'N' 0.0061 0.0033
                         'International Tables Vol C Tables 4.2.6.8 and 6.1.1.4'
    'O' 'O' 0.0106 0.0060
                         'International Tables Vol C Tables 4.2.6.8 and 6.1.1.4'
    'Mn' 'Mn' 0.3368 0.7283
                         'International Tables Vol C Tables 4.2.6.8 and 6.1.1.4'
_computing_data_collection     'RAPID-AUTO (Rigaku, 1998)'
_computing_cell_refinement     'RAPID-AUTO (Rigaku, 1998)'
_computing_data_reduction     'CrystalClear (Rigaku/MSC, 2002)'
_computing_structure_solution     'SHELXS97 (Sheldrick, 2008)'
_computing_structure_refinement     'SHELXL97 (Sheldrick, 2008)'
_computing_molecular_graphics     'SHELXTL (Sheldrick, 2008)'
_computing_publication_material     'SHELXL97 (Sheldrick, 2008)'
loop_
    _atom_site_type_symbol
    _atom_site_label
    _atom_site_fract_x
    _atom_site_fract_y
    _atom_site_fract_z
    _atom_site_U_iso_or_equiv
    _atom_site_adp_type
    _atom_site_calc_flag
    _atom_site_refinement_flags
    _atom_site_occupancy
    _atom_site_symmetry_multiplicity
    _atom_site_disorder_assembly
    _atom_site_disorder_group
    O O1 0.6014(3) 0.7225(3) 0.8857(3) 0.0887(8) Uani d . 1 1 . .
    C C1 0.3199(3) 0.0680(3) 0.6811(2) 0.0441(6) Uani d . 1 1 . .
    C C2 0.3261(4) -0.0279(3) 0.5759(3) 0.0540(7) Uani d . 1 1 . .
    H H2 0.3826 -0.1010 0.5939 0.065 Uiso calc R 1 1 . .
    C C3 0.2480(4) -0.0154(4) 0.4432(3) 0.0663(8) Uani d . 1 1 . .
    H H3 0.2505 -0.0810 0.3722 0.080 Uiso calc R 1 1 . .
    C C4 0.1670(4) 0.0941(3) 0.4168(3) 0.0610(8) Uani d . 1 1 . .
    H H4 0.1166 0.1027 0.3276 0.073 Uiso calc R 1 1 . .
    C C5 0.1594(4) 0.1912(3) 0.5202(3) 0.0511(7) Uani d . 1 1 . .
    C C6 0.2370(3) 0.1769(3) 0.6523(2) 0.0485(6) Uani d . 1 1 . .
    H H6 0.2331 0.2419 0.7232 0.058 Uiso calc R 1 1 . .
    C C7 0.0640(4) 0.3091(4) 0.4925(3) 0.0651(9) Uani d . 1 1 . .
    H H7A -0.0582 0.2696 0.4525 0.078 Uiso calc R 1 1 . .
    H H7B 0.0840 0.3715 0.5776 0.078 Uiso calc R 1 1 . .
    C C8 0.0300(4) 0.3810(3) 0.2698(3) 0.0557(7) Uani d . 1 1 . .
    H H8 -0.0755 0.3206 0.2225 0.067 Uiso calc R 1 1 . .
    C C9 0.2586(4) 0.5332(4) 0.3180(3) 0.0655(8) Uani d . 1 1 . .
    H H9 0.3438 0.6005 0.3103 0.079 Uiso calc R 1 1 . .
    C C10 0.2641(4) 0.4879(4) 0.4333(3) 0.0681(9) Uani d . 1 1 . .
    H H10 0.3512 0.5174 0.5173 0.082 Uiso calc R 1 1 . .
    C C11 0.4068(4) 0.0573(3) 0.8265(3) 0.0504(6) Uani d . 1 1 . .
    H H11A 0.3511 0.1026 0.8827 0.061 Uiso calc R 1 1 . .
    H H11B 0.3933 -0.0409 0.8329 0.061 Uiso calc R 1 1 . .
    C C12 0.6573(4) 0.2604(3) 0.9098(3) 0.0478(6) Uani d . 1 1 . .
    H H12 0.5922 0.3292 0.9070 0.057 Uiso calc R 1 1 . .
    C C13 0.8680(4) 0.1583(3) 0.9358(3) 0.0524(7) Uani d . 1 1 . .
    H H13 0.9792 0.1431 0.9551 0.063 Uiso calc R 1 1 . .
    C C14 0.7247(4) 0.0567(3) 0.8936(3) 0.0511(7) Uani d . 1 1 . .
    H H14 0.7188 -0.0397 0.8784 0.061 Uiso calc R 1 1 . .
    N N1 0.5897(3) 0.1223(2) 0.87739(19) 0.0428(5) Uani d . 1 1 . .
    N N2 0.8254(3) 0.2879(2) 0.9461(2) 0.0457(5) Uani d . 1 1 . .
    N N3 0.1169(3) 0.3907(3) 0.4016(2) 0.0530(6) Uani d . 1 1 . .
    N N4 0.1113(3) 0.4668(2) 0.2149(2) 0.0531(6) Uani d . 1 1 . .
    N N5 0.4591(3) 0.6495(3) 0.8143(3) 0.0552(6) Uani d . 1 1 . .
    O O2 0.3562(4) 0.6999(3) 0.7364(3) 0.1026(9) Uani d . 1 1 . .
    O O3 0.4241(3) 0.5255(2) 0.8242(3) 0.0767(7) Uani d . 1 1 . .
    O O4 0.8056(3) 0.5934(2) 1.0595(2) 0.0590(5) Uani d . 1 1 . .
    H H41 0.7729 0.6628 1.0273 0.089 Uiso d R 1 1 . .
    H H42 0.7398 0.5217 1.0653 0.089 Uiso d R 1 1 . .
    Mn Mn1 1.0000 0.5000 1.0000 0.04181(18) Uani d S 1 2 . .
loop_
    _atom_site_aniso_label
    _atom_site_aniso_U_11
    _atom_site_aniso_U_22
    _atom_site_aniso_U_33
    _atom_site_aniso_U_12
    _atom_site_aniso_U_13
    _atom_site_aniso_U_23
    O1 0.0743(17) 0.0536(14) 0.117(2) 0.0082(13) 0.0038(16) 0.0225(14)
    C1 0.0396(14) 0.0493(15) 0.0368(13) -0.0001(11) 0.0066(11) 0.0134(11)
    C2 0.0550(17) 0.0573(18) 0.0498(15) 0.0138(14) 0.0155(14) 0.0146(13)
    C3 0.079(2) 0.076(2) 0.0404(15) 0.0232(19) 0.0160(15) 0.0071(14)
    C4 0.065(2) 0.081(2) 0.0344(14) 0.0198(17) 0.0108(13) 0.0167(14)
    C5 0.0486(16) 0.0669(19) 0.0402(13) 0.0150(14) 0.0132(12) 0.0205(13)
    C6 0.0516(16) 0.0531(16) 0.0367(13) 0.0042(13) 0.0131(12) 0.0087(11)
    C7 0.066(2) 0.088(2) 0.0552(17) 0.0299(18) 0.0248(16) 0.0338(17)
    C8 0.0487(16) 0.0636(19) 0.0472(15) 0.0081(14) 0.0037(13) 0.0211(13)
    C9 0.0556(19) 0.072(2) 0.0518(17) -0.0038(16) 0.0010(14) 0.0159(15)
    C10 0.059(2) 0.084(2) 0.0426(16) 0.0064(18) -0.0037(14) 0.0134(15)
    C11 0.0515(16) 0.0490(16) 0.0394(13) -0.0061(13) 0.0056(12) 0.0140(11)
    C12 0.0471(16) 0.0419(15) 0.0471(14) 0.0089(12) 0.0047(12) 0.0128(11)
    C13 0.0520(17) 0.0491(17) 0.0521(15) 0.0151(14) 0.0089(13) 0.0140(13)
    C14 0.0639(19) 0.0358(14) 0.0477(15) 0.0105(13) 0.0101(14) 0.0110(11)
    N1 0.0467(12) 0.0379(12) 0.0332(10) -0.0003(10) 0.0026(9) 0.0102(8)
    N2 0.0422(13) 0.0405(12) 0.0439(12) 0.0038(10) 0.0022(10) 0.0098(9)
    N3 0.0522(14) 0.0656(16) 0.0412(12) 0.0190(12) 0.0084(11) 0.0211(11)
    N4 0.0503(14) 0.0571(15) 0.0429(12) 0.0083(12) 0.0022(10) 0.0172(11)
    N5 0.0592(16) 0.0522(15) 0.0580(14) 0.0208(13) 0.0195(13) 0.0157(12)
    O2 0.098(2) 0.101(2) 0.0990(19) 0.0415(18) 0.0018(16) 0.0411(17)
    O3 0.0809(17) 0.0468(14) 0.1141(19) 0.0123(12) 0.0465(15) 0.0250(12)
    O4 0.0575(12) 0.0531(12) 0.0705(13) 0.0177(10) 0.0226(11) 0.0174(10)
    Mn1 0.0392(3) 0.0404(3) 0.0387(3) 0.0059(2) 0.0039(2) 0.0101(2)
_geom_special_details
;
 All esds (except the esd in the dihedral angle between two l.s. planes)
 are estimated using the full covariance matrix.  The cell esds are taken
 into account individually in the estimation of esds in distances, angles
 and torsion angles; correlations between esds in cell parameters are only
 used when they are defined by crystal symmetry.  An approximate (isotropic)
 treatment of cell esds is used for estimating esds involving l.s. planes.
;
loop_
    _geom_bond_atom_site_label_1
    _geom_bond_atom_site_label_2
    _geom_bond_site_symmetry_2
    _geom_bond_distance
    _geom_bond_publ_flag
    O1 N5 . 1.237(4) ?
    C1 C2 . 1.377(4) ?
    C1 C6 . 1.383(4) ?
    C1 C11 . 1.513(3) ?
    C2 C3 . 1.387(4) ?
    C2 H2 . 0.9300 ?
    C3 C4 . 1.375(4) ?
    C3 H3 . 0.9300 ?
    C4 C5 . 1.376(4) ?
    C4 H4 . 0.9300 ?
    C5 C6 . 1.387(4) ?
    C5 C7 . 1.518(4) ?
    C6 H6 . 0.9300 ?
    C7 N3 . 1.469(3) ?
    C7 H7A . 0.9700 ?
    C7 H7B . 0.9700 ?
    C8 N4 . 1.317(4) ?
    C8 N3 . 1.342(3) ?
    C8 H8 . 0.9300 ?
    C9 C10 . 1.352(4) ?
    C9 N4 . 1.361(4) ?
    C9 H9 . 0.9300 ?
    C10 N3 . 1.357(4) ?
    C10 H10 . 0.9300 ?
    C11 N1 . 1.462(4) ?
    C11 H11A . 0.9700 ?
    C11 H11B . 0.9700 ?
    C12 N2 . 1.313(3) ?
    C12 N1 . 1.340(3) ?
    C12 H12 . 0.9300 ?
    C13 C14 . 1.347(4) ?
    C13 N2 . 1.376(3) ?
    C13 H13 . 0.9300 ?
    C14 N1 . 1.364(3) ?
    C14 H14 . 0.9300 ?
    N2 Mn1 . 2.243(3) ?
    N4 Mn1 1_454 2.270(2) ?
    N5 O2 . 1.214(3) ?
    N5 O3 . 1.238(3) ?
    O4 Mn1 . 2.203(2) ?
    O4 H41 . 0.8499 ?
    O4 H42 . 0.8501 ?
    Mn1 O4 2_767 2.203(2) ?
    Mn1 N2 2_767 2.243(3) ?
    Mn1 N4 1_656 2.270(2) ?
    Mn1 N4 2_666 2.270(2) ?
loop_
    _geom_angle_atom_site_label_1
    _geom_angle_atom_site_label_2
    _geom_angle_atom_site_label_3
    _geom_angle_site_symmetry_1
    _geom_angle_site_symmetry_3
    _geom_angle
    _geom_angle_publ_flag
    C2 C1 C6 . . 119.1(2) ?
    C2 C1 C11 . . 120.7(2) ?
    C6 C1 C11 . . 120.2(2) ?
    C1 C2 C3 . . 120.0(3) ?
    C1 C2 H2 . . 120.0 ?
    C3 C2 H2 . . 120.0 ?
    C4 C3 C2 . . 120.0(3) ?
    C4 C3 H3 . . 120.0 ?
    C2 C3 H3 . . 120.0 ?
    C3 C4 C5 . . 121.0(3) ?
    C3 C4 H4 . . 119.5 ?
    C5 C4 H4 . . 119.5 ?
    C4 C5 C6 . . 118.4(3) ?
    C4 C5 C7 . . 121.6(2) ?
    C6 C5 C7 . . 120.0(3) ?
    C1 C6 C5 . . 121.5(2) ?
    C1 C6 H6 . . 119.2 ?
    C5 C6 H6 . . 119.2 ?
    N3 C7 C5 . . 112.9(2) ?
    N3 C7 H7A . . 109.0 ?
    C5 C7 H7A . . 109.0 ?
    N3 C7 H7B . . 109.0 ?
    C5 C7 H7B . . 109.0 ?
    H7A C7 H7B . . 107.8 ?
    N4 C8 N3 . . 112.3(3) ?
    N4 C8 H8 . . 123.8 ?
    N3 C8 H8 . . 123.8 ?
    C10 C9 N4 . . 110.8(3) ?
    C10 C9 H9 . . 124.6 ?
    N4 C9 H9 . . 124.6 ?
    C9 C10 N3 . . 106.0(3) ?
    C9 C10 H10 . . 127.0 ?
    N3 C10 H10 . . 127.0 ?
    N1 C11 C1 . . 112.2(2) ?
    N1 C11 H11A . . 109.2 ?
    C1 C11 H11A . . 109.2 ?
    N1 C11 H11B . . 109.2 ?
    C1 C11 H11B . . 109.2 ?
    H11A C11 H11B . . 107.9 ?
    N2 C12 N1 . . 112.6(2) ?
    N2 C12 H12 . . 123.7 ?
    N1 C12 H12 . . 123.7 ?
    C14 C13 N2 . . 109.9(3) ?
    C14 C13 H13 . . 125.1 ?
    N2 C13 H13 . . 125.1 ?
    C13 C14 N1 . . 106.7(2) ?
    C13 C14 H14 . . 126.6 ?
    N1 C14 H14 . . 126.6 ?
    C12 N1 C14 . . 106.3(2) ?
    C12 N1 C11 . . 126.1(2) ?
    C14 N1 C11 . . 127.5(2) ?
    C12 N2 C13 . . 104.6(2) ?
    C12 N2 Mn1 . . 127.07(18) ?
    C13 N2 Mn1 . . 128.24(19) ?
    C8 N3 C10 . . 106.6(2) ?
    C8 N3 C7 . . 126.4(3) ?
    C10 N3 C7 . . 126.9(2) ?
    C8 N4 C9 . . 104.3(2) ?
    C8 N4 Mn1 . 1_454 124.1(2) ?
    C9 N4 Mn1 . 1_454 131.3(2) ?
    O2 N5 O1 . . 119.9(3) ?
    O2 N5 O3 . . 121.1(3) ?
    O1 N5 O3 . . 119.0(3) ?
    Mn1 O4 H41 . . 119.7 ?
    Mn1 O4 H42 . . 102.0 ?
    H41 O4 H42 . . 125.4 ?
    O4 Mn1 O4 2_767 . 180.0000(10)
                                 ?
    O4 Mn1 N2 2_767 . 90.62(9) ?
    O4 Mn1 N2 . . 89.38(9) ?
    O4 Mn1 N2 2_767 2_767 89.38(9) ?
    O4 Mn1 N2 . 2_767 90.62(9) ?
    N2 Mn1 N2 . 2_767 180.00(11) ?
    O4 Mn1 N4 2_767 1_656 91.51(9) ?
    O4 Mn1 N4 . 1_656 88.49(9) ?
    N2 Mn1 N4 . 1_656 88.86(9) ?
    N2 Mn1 N4 2_767 1_656 91.14(9) ?
    O4 Mn1 N4 2_767 2_666 88.49(9) ?
    O4 Mn1 N4 . 2_666 91.51(9) ?
    N2 Mn1 N4 . 2_666 91.14(9) ?
    N2 Mn1 N4 2_767 2_666 88.86(9) ?
    N4 Mn1 N4 1_656 2_666 180.0000(10)
                                     ?
loop_
    _geom_hbond_atom_site_label_D
    _geom_hbond_atom_site_label_H
    _geom_hbond_atom_site_label_A
    _geom_hbond_site_symmetry_A
    _geom_hbond_distance_DH
    _geom_hbond_distance_HA
    _geom_hbond_distance_DA
    _geom_hbond_angle_DHA
    O4 H41 O1 . 0.85 1.96 2.701(3) 145.7
    O4 H42 O3 2_667 0.85 2.11 2.800(3) 137.6
_iucr_refine_instructions_details
;
TITL 7-12-3 in P-1                    P-1
CELL  0.71073    8.3927    9.8430   10.6340    98.110   108.420    98.770
ZERR 1           0.0069    0.0067    0.0066     0.031     0.031     0.031
LATT 1
SFAC C  H  N  O  mn
UNIT 28 32 10 8 1
L.S. 5
ACTA
omit 3 7 1
omit 3 -7 1
omit -1 6 0
omit -2 -6 1
omit 1 5 0
size 0.173 0.216 0.376
htab o4 o1
htab o4 o3_$1
eqiv $1 -x+1, -y+1, -z+2
BOND $H
FMAP 2
PLAN 20
htab
WGHT    0.048100    0.240500
FVAR       0.59818
O1    4    0.601361    0.722539    0.885658    11.00000    0.07434    0.05363 =
         0.11672    0.02253    0.00375    0.00824
C1    1    0.319928    0.067966    0.681106    11.00000    0.03960    0.04933 =
         0.03683    0.01344    0.00665   -0.00007
C2    1    0.326097   -0.027871    0.575918    11.00000    0.05495    0.05730 =
         0.04977    0.01456    0.01550    0.01382
AFIX  43
H2    2    0.382614   -0.100983    0.593854    11.00000   -1.20000
AFIX   0
C3    1    0.248028   -0.015361    0.443232    11.00000    0.07947    0.07638 =
         0.04041    0.00711    0.01604    0.02319
AFIX  43
H3    2    0.250488   -0.081015    0.372192    11.00000   -1.20000
AFIX   0
C4    1    0.167005    0.094128    0.416759    11.00000    0.06549    0.08143 =
         0.03438    0.01671    0.01080    0.01984
AFIX  43
H4    2    0.116600    0.102681    0.327599    11.00000   -1.20000
AFIX   0
C5    1    0.159368    0.191233    0.520181    11.00000    0.04862    0.06693 =
         0.04017    0.02055    0.01321    0.01501
C6    1    0.236975    0.176850    0.652335    11.00000    0.05162    0.05305 =
         0.03675    0.00875    0.01313    0.00417
AFIX  43
H6    2    0.233119    0.241936    0.723202    11.00000   -1.20000
AFIX   0
C7    1    0.064038    0.309094    0.492481    11.00000    0.06586    0.08781 =
         0.05521    0.03380    0.02477    0.02989
AFIX  23
H7A   2   -0.058221    0.269559    0.452517    11.00000   -1.20000
H7B   2    0.084033    0.371527    0.577610    11.00000   -1.20000
AFIX   0
C8    1    0.030036    0.380994    0.269752    11.00000    0.04866    0.06359 =
         0.04724    0.02114    0.00369    0.00808
AFIX  43
H8    2   -0.075540    0.320566    0.222524    11.00000   -1.20000
AFIX   0
C9    1    0.258585    0.533186    0.318032    11.00000    0.05562    0.07156 =
         0.05177    0.01589    0.00099   -0.00376
AFIX  43
H9    2    0.343764    0.600481    0.310275    11.00000   -1.20000
AFIX   0
C10   1    0.264150    0.487929    0.433327    11.00000    0.05920    0.08425 =
         0.04259    0.01336   -0.00367    0.00643
AFIX  43
H10   2    0.351158    0.517442    0.517288    11.00000   -1.20000
AFIX   0
C11   1    0.406842    0.057268    0.826452    11.00000    0.05146    0.04903 =
         0.03937    0.01402    0.00559   -0.00610
AFIX  23
H11A  2    0.351097    0.102573    0.882712    11.00000   -1.20000
H11B  2    0.393273   -0.040874    0.832894    11.00000   -1.20000
AFIX   0
C12   1    0.657295    0.260423    0.909847    11.00000    0.04708    0.04185 =
         0.04707    0.01277    0.00468    0.00888
AFIX  43
H12   2    0.592222    0.329158    0.906992    11.00000   -1.20000
AFIX   0
C13   1    0.868011    0.158321    0.935815    11.00000    0.05205    0.04907 =
         0.05205    0.01400    0.00887    0.01513
AFIX  43
H13   2    0.979164    0.143130    0.955135    11.00000   -1.20000
AFIX   0
C14   1    0.724667    0.056651    0.893573    11.00000    0.06394    0.03579 =
         0.04767    0.01099    0.01010    0.01045
AFIX  43
H14   2    0.718820   -0.039667    0.878380    11.00000   -1.20000
AFIX   0
N1    3    0.589734    0.122340    0.877395    11.00000    0.04673    0.03791 =
         0.03322    0.01023    0.00256   -0.00034
N2    3    0.825422    0.287945    0.946103    11.00000    0.04222    0.04047 =
         0.04393    0.00981    0.00215    0.00377
N3    3    0.116898    0.390655    0.401588    11.00000    0.05220    0.06557 =
         0.04119    0.02109    0.00838    0.01904
N4    3    0.111319    0.466825    0.214868    11.00000    0.05028    0.05710 =
         0.04290    0.01716    0.00223    0.00832
N5    3    0.459117    0.649458    0.814277    11.00000    0.05922    0.05224 =
         0.05801    0.01567    0.01949    0.02083
O2    4    0.356217    0.699936    0.736436    11.00000    0.09791    0.10082 =
         0.09901    0.04106    0.00177    0.04150
O3    4    0.424103    0.525460    0.824199    11.00000    0.08093    0.04680 =
         0.11414    0.02498    0.04647    0.01227
O4    4    0.805556    0.593419    1.059460    11.00000    0.05745    0.05307 =
         0.07054    0.01735    0.02255    0.01775
AFIX   3
H41   2    0.772936    0.662819    1.027291    11.00000   -1.50000
H42   2    0.739766    0.521699    1.065349    11.00000   -1.50000
AFIX   0
MN1   5    1.000000    0.500000    1.000000    10.50000    0.03923    0.04038 =
         0.03872    0.01012    0.00395    0.00592
HKLF 4
REM  7-12-3 in P-1                    P-1
REM R1 =  0.0490 for   2387 Fo > 4sig(Fo)  and  0.0824 for all   3567 data
REM    214 parameters refined using      0 restraints
END
WGHT      0.0470      0.2697
REM Highest difference peak  0.225,  deepest hole -0.309,  1-sigma level  0.051
Q1    1   0.1505  0.2401  0.7273  11.00000  0.05    0.22
Q2    1   0.6873  0.6023  0.9937  11.00000  0.05    0.21
Q3    1   0.8069  0.5208  0.9791  11.00000  0.05    0.21
Q4    1   0.9032  0.6107  1.0012  11.00000  0.05    0.20
Q5    1   0.7011  0.5663  1.1057  11.00000  0.05    0.20
Q6    1   0.0736  0.5063  0.1452  11.00000  0.05    0.20
Q7    1   0.9254  0.5874  1.0838  11.00000  0.05    0.19
Q8    1   0.4699  0.7085  0.7241  11.00000  0.05    0.19
Q9    1   0.9432  0.3501  0.9930  11.00000  0.05    0.19
Q10   1   0.0720  0.4049  0.0993  11.00000  0.05    0.19
Q11   1   0.1355  0.3965  0.5838  11.00000  0.05    0.18
Q12   1   0.5191  0.6769  0.6829  11.00000  0.05    0.18
Q13   1   0.1490  0.2522  0.5158  11.00000  0.05    0.17
Q14   1   0.4972  0.5932  0.9126  11.00000  0.05    0.17
Q15   1   0.1462  0.1449  0.5816  11.00000  0.05    0.17
Q16   1   0.0302  0.0431  0.1870  11.00000  0.05    0.17
Q17   1  -0.2501  0.2449  0.4020  11.00000  0.05    0.16
Q18   1   0.2481  0.3607  0.7959  11.00000  0.05    0.16
Q19   1  -0.0306  0.3364  0.6993  11.00000  0.05    0.16
Q20   1   0.4841  0.5773  0.6905  11.00000  0.05    0.16
;
